# Supplementary material for: Estrogen Receptor 2b Is Involved in Regulating Gonadotropin-Inhibitory Hormone Expression During Early Development in Zebrafish
Source: Animals (Basel). 2026 Feb 1;16(3):444. doi: 10.3390/ani16030444 (PMC12896573; doi:10.3390/ani16030444)
Supplement: Supplementary file 1 [file animals-16-00444-s001.zip]

Archive with 1 entries (1 files):
- animals-4100525-supplementary.pdf
